# Supplementary material for: Venom Peptides Across Asian and American Tarantulas Utilize Dual Pharmacology to Target Activation and Fast Inactivation of Voltage-Gated Sodium Channels
Source: Toxins (Basel). 2025 Nov 14;17(11):561. doi: 10.3390/toxins17110561 (PMC12656268; doi:10.3390/toxins17110561)
Supplement: Supplementary file 1 [file toxins-17-00561-s001.zip]

Archive with 1 entries (1 files):
- toxins-3948756-supplementary.pdf
